# Supplementary material for: Safety Concerns Related to the Simultaneous Use of Prescription or Over-the-Counter Medications and Herbal Medicinal Products: Survey Results among Latvian Citizens
Source: Int J Environ Res Public Health. 2023 Aug 9;20(16):6551. doi: 10.3390/ijerph20166551 (PMC10454617; doi:10.3390/ijerph20166551)
Supplement: Supplementary file 1 [file ijerph-20-06551-s001.zip]

Archive with 2 entries (2 files):
- S1. Questionnaire herbal medicine.pdf
- S2. Ethics Commission.pdf
